# Supplementary material for: Group-based nutrition interventions to promote healthy eating and mobility in community-dwelling older adults: a systematic review
Source: Public Health Nutr. 2022 May 16;25(10):2920–51. doi: 10.1017/S136898002200115X (PMC9991860; doi:10.1017/S136898002200115X)
Supplement: Supplementary file 1 [file S136898002200115Xsup.zip]

Archive with 2 entries (2 files):
- S136898002200115Xsup001.docx
- S136898002200115Xsup002.docx
